# Supplementary material for: Dietary Intakes of Recipients of Faecal Microbiota Transplantation: An Observational Pilot Study
Source: Nutrients. 2021 Apr 28;13(5):1487. doi: 10.3390/nu13051487 (PMC8147000; doi:10.3390/nu13051487)
Supplement: Supplementary file 1 [file nutrients-13-01487-s001.zip]

Archive with 1 entries (1 files):
- nutrients-1187953-supplementary.pdf
